# Supplementary material for: Integrated vector genomes may contribute to long-term expression in primate liver after AAV administration
Source: Nat Biotechnol. 2023 Nov 6;42(8):1232–42. doi: 10.1038/s41587-023-01974-7 (PMC11324525; doi:10.1038/s41587-023-01974-7)
Supplement: Supplementary file 3 — Source data for Figs. 1a–d,k,l, 2a–k, 3e and 4a–c. [file 41587_2023_1974_MOESM3_ESM.xlsx]

## Sheet: Figure 1A
Study Day	Serum rh-β-CG levels (U/mL)
	AAV8						AAVrh10
	AAV8 CG1	AAV8 CG2	AAV8 CG3	AAV8 CG4	AAV8 CG5	AAV8 CG6	AAVrh10 CG1	AAVrh10 CG2	AAVrh10 CG3	AAVrh10 CG4	AAVrh10 CG5	AAVrh10 CG6
0	3.76	3.38	2.61	3.69	3.73	3.4	0.18	0	0.74	0	0.28	0.25
7	1446.4	1013.95	1784.89	989.86	190.62	1197.87	1101.59	721.24	662.08	1266.63	1387.27	634.08
14	885.67	688.49	1047.18	692.49	114.06	1046.13	954.97	497.13	631.97	1215.96	1205	611.01
28	322.54	278.41	890.81	376.17	74.64	617.6	565.92	455.84	423.18	805.16	732.78	405.49
42	206.65	209.5	598.2	192.3	57.05	395.55	245.95	268.2	260	592.85	346.8	696
56	160.45	194.45	368.6	174	53.15	571.6	246.65	224.2	215.7	553.35	294.6	160.6
70	100.85	135.45	279.95	150.3	53.8	320.95	300.85	271.05	231.4	558.55	353.9	166.8
84	105.15	119.7	297.85	149.5	59.8	287.85	194.1	213.95	166.25	368.15	330.77	104.25
98	129.15	135.65	451	140.55	55.15	360.25	173.4	162.6	171.75	340.55	429.67	114.05
112	153	140.85	550.6	145.65	50.5	278.65	204.45	162.65	184.85	327.2	338.63	100.4
126	169.75	126.7	338.8	148.35	33.1	304.7	209.3	189.7	195.7	338.75	335.4	117.5
140	156.25	177.65	403	139.5	38.35	259.85	197.7	244.5	199.45	313.55	419.5	136.15
154	208.05	175.45	457.9	133.05	38	309	203.75	198.4	193.05	361.15	521.53	126.05
168	204.45	155.99	410.46	150.42	45.78	252.06	196.53	260.76	201.33	378.85	588.24	91.86
182	227.55	148.2	401.05	152.2	44.1	241.45	242	302.2	236.75	339.8	663.33	124.45

## Sheet: Figure 1B
Study Day	Serum ALT (U/L)
	AAV8						AAVrh10
	AAV8 CG1	AAV8 CG2	AAV8 CG3	AAV8 CG4	AAV8 CG5	AAV8 CG6	AAVrh10 CG1	AAVrh10 CG2	AAVrh10 CG3	AAVrh10 CG4	AAVrh10 CG5	AAVrh10 CG6
0	19	18	42	20	28	31	9	36	23	21	19	33
7	22	22	28	25	29	33	9	39	29	27	20	33
14	20	14	29	22	29	36	10	39	24	22	19	38
17	51	17	40	26	33	34	11	52	34	27	40	38
28	21	15	29	17	28	24	10	36	27	21	19	29
42	14	13	44	20	23	21	9	34	19	23	14	28
56	20	14	76	18	25	31	9	33	23	23	22	29
70	24	15	71	20	30	28	10	38	25	30	17	23
84	21	13	44	20	31	29	10	37	23	29	19	33
91	26	18	42	24	31	30	9	38	29	37	18	50
98	23	17	43	21	30	31	11	36	28	31	20	58
101	34	22	42	22	32	31	13	44	32	24	23	47
112	26	16	24	22	30	30	7	29	23	27	18	35
126	20	16	61	40	29	26	11	27	30	24	18	54
140	28	13	53	32	28	27	10	24	25	20	23	35
154	24	13	60	22	25	46	12	29	26	21	19	48
168	21	14	54	21	33	33	11	31	25	23	21	49
183	23	11	46	16	33	25	10	33	30	23	20	31

## Sheet: Figure 1C
		Vector GC/diploid genome
	NHP ID	Day 14	Day 98	Day 182		NHP ID	Day 14	Day 98	Day 182
AAV8	AAV8 CG1	24.6	8.3	5.2	AAVrh10	AAVrh10 CG1	17.3	12.8	9.2
	AAV8 CG2	19.2	16.7	6.1		AAVrh10 CG2	14.8	1.9	4
	AAV8 CG3	37.1	13.5	6.4		AAVrh10 CG3	18.6	12.6	11.7
	AAV8 CG4	21.9	23.3	10.6		AAVrh10 CG4	32.4	11.7	5.3
	AAV8 CG5	5.5	3	1.5		AAVrh10 CG5	17.6	10.7	4.3
	AAV8 CG6	20.6	32.8	8.8		AAVrh10 CG6	13.3	13.5	5.2

## Sheet: Figure 1D
		Transgene RNA (relative expression)
	NHP ID	Day 14	Day 98	Day 182		NHP ID	Day 14	Day 98	Day 182
AAV8	AAV8 CG1	3700000	230000	840000	AAVrh10	AAVrh10 CG1	1800000	400000	600000
	AAV8 CG2	950000	230000	210000		AAVrh10 CG2	1600000	300000	340000
	AAV8 CG3	1900000	530000	570000		AAVrh10 CG3	1300000	340000	660000
	AAV8 CG4	2600000	320000	330000		AAVrh10 CG4	2100000	720000	880000
	AAV8 CG5	390000	60000	110000		AAVrh10 CG5	2200000	820000	840000
	AAV8 CG6	1800000	560000	720000		AAVrh10 CG6	1700000	470000	590000

## Sheet: Figure 1K
NHP ID	ISH and IHC - % transduction
	DNA ISH			IHC
	Day 14	Day 98	Day 182	Day 14	Day 98	Day 182
AAV8 CG1	27.31	20.89	14.24	33.2	4.9	2.2
AAV8 CG2				19.9	3.4	2.3
AAV8 CG3		25.12	15.22	42.5	9.7	5.4
AAV8 CG4	44.95	22.93	22.08	28.3	4.3	4.1
AAV8 CG5				13.1	1.3	1.3
AAV8 CG6	32.18	29.79	22.81	20.1	9.5	4.6

## Sheet: Figure 1L
NHP ID	ISH and IHC - % transduction
	DNA ISH			IHC
	Day 14	Day 98	Day 182	Day 14	Day 98	Day 182
AAVrh10 CG1	23.93	15.19	17.54	23.5	14.6	3.6
AAVrh10 CG2	26.19	13.91	10.47	22.9	3.5	1.6
AAVrh10 CG3	10.75	14.04	22.74	24.3	8.1	2.7
AAVrh10 CG4	61.57	7.04	13.01	29.4	4.2	5.9
AAVrh10 CG5	38.85	10.99	11.79	25.8	4.2	3.7
AAVrh10 CG6	13.66	21.38	10.66	28.5	5.2	2.4

## Sheet: Figure 2A-C
LDL
Study Day	GFP1	GFP2	hLDLR1	hLDLR2	rhLDLR1	rhLDLR2
-37					62	57
-30	67	50	49	42
-20	65	63
-7			45	53	51	60
0	67	62	42	51	50	61
7	68	64	34	23	18	4
14	72	57	42	27	32	13
18	55	74	43	35	45	20
29	86	58	41	41	59	32
35	90	65	40	56	50	36
41	82	71	40	55	54	41
49	80	82	48	49	68	44
56	73	75	75	50	57	34
63	75	71	52	68	52	36
71	85	71	46	68	47	36
77	72	75	72	53	55	40
81	77	77	47	55	65	39
84	78	69	51	55	59	55
91	67	79	46	59	50	59
98	73	77	56	55	52	66
105	74	85	58	54	57	74
112	70	77	50	60	68	65
126	72	64	43	52	61	37
140	74	70	51	60	62	42
154	71	73	49	56	64	45
168	81	72	49	53	53	49
182	77	74	56	68	61	42
197	74	65	52	63	68	42
224	78	61	59	47	50	38
229	90	75	54	48	49	45
252	84	73	58	47	69	42
280	67	66	53	42	58	39
306	77	62	60	48	62	38
336	67	61	57	44	58	36
364	76	59	53	43	54	40
392	73	57	55	42	51	43
420	70	66	54	41	60	37
448	68	62	53	43	57	38
474					64	47
481	77	65	76	52
504			62	51	66	43
532		65			59	40
560	63	55	54		55	50
588	74	60	69	36	63	54
616	70	62	52	34	60	47
644	78	61	60	41	55	54
671	86	66	55	42	52	54
701	69	62	69	36	53	41
728	72	59	66	62	56	56

## Sheet: Figure 2D-F
ALT (U/L)
Study Day	GFP1	GFP2	hLDLR1	hLDLR2	rhLDLR1	rhLDLR2
-37					20	26
-30	33	14	12	43
-20	30	12
-7			11	39	22	23
0	35	13	15	34	25	29
7	36	17	17	49	41	32
14	35	20	14	39	37	38
17			25	40
19					16	44
21	391	17
24			35	38
30	223	69			30	35
35	91	229	16	48	30	39
42	48	84	18	96	25	42
49	36	64	69	105	29	39
56	33	43	51	102	36	50
63	33	62	49	95	27	35
70	40	44	40	103	29	37
77	32	40	39	99	28	42
80	40	34	41	97	73	66
84	36	34	40	81	47	44
91	30	38	35	82	28	32
98	29	30	31	72	34	28
105	29	33	31	62	23	29
112	29	29	35	57	23	44
126	29	27	28	66	21	23
140	28	20	38	111	24	28
154	35	15	25	55	21	37
168	33	21	25	43	25	32
182	34	22	24	41	25	35
196	28	20	28	60	27	29
217
224	28	19	29	76	24	27
229	28	18	30	72	24	29
252	39	15	26	53	27	35
280	28	17	25	66	27	32
308	29	18	25	54	39	34
336	22	16	23	41	30	32
364	26	15	22	41	25	29
392	27	15	19	63	25	27
420	24	21	22	88	24	45
448	25	16	18	63	22	37
474	28	14	18	43	20	25
481	34	20	20	55	41	27
504	25	14	20	37	32	53
532	22	13	28	66	35	31
560	29	17	18	41	27	29
588	25	26	19	48	36	31
616	27	15	19	54	34	28
644	25	26	15	113	33	37
671	25	25	23	99	33	74
701	30	18	17	94	22	26
728	25	38	13	57	31	32

## Sheet: Figure 2G
	Vector GC/diploid genome
	eGFP		hLDLR		rhLDLR
	GFP1	GFP2	hLDLR1	hLDLR2	rhLDLR1	rhLDLR2
Day 14	53.92	48.38	39.37	57.31	32.08	47.42
Day 77	0.3412	2.7335	12.1216	9.8101	9.5401	8.4468
Day 224	0.0208	0.0437	3.5801	0.155	1.3438	2.0836
Day 760	0.0194	0.012	11.138	0.05	4.8727	8.3575

## Sheet: Figure 2H
	Transgene RNA/100 ng
	eGFP		hLDLR		rhLDLR
	GFP1	GFP2	hLDLR1	hLDLR2	rhLDLR1	rhLDLR2
Day 14	928000	1780000	81800	127000	64600	233000
Day 77	527.006	699	5990	10134.3	18200	47600
Day 224	7.53964	7.46	1520	1027.67	6770	36100
Day 760	16.2586	32.6	572	348.179	1660	8570

[truncated: 8 more sheets: Figure 2I, Figure 2J, Figure 2K, Figure 3E, Figure 4A, Figure 4B, Figure 4C, Comparison]
